# Supplementary material for: Modeling SARS-CoV-2 nucleotide mutations as a stochastic process
Source: PLoS One. 2023 Apr 28;18(4):e0284874. doi: 10.1371/journal.pone.0284874 (PMC10146438; doi:10.1371/journal.pone.0284874)
Supplement: S1 File — (ZIP) [file pone.0284874.s001.zip]

Archive with 15 entries (15 files):
- image14.pdf
- image17.pdf
- image18.pdf
- image19.pdf
- image1a.pdf
- image2.pdf
- image4.pdf
- image5.pdf
- image8.pdf
- image9.pdf
- imagea.pdf
- imagec.pdf
- imaged.pdf
- Mutation Heatmap.pdf
- Mutation Rate Matrix Heatmap.png
